# Supplementary material for: Hypertrophic cardiomyopathy management: a systematic review of the clinical practice guidelines and recommendations
Source: Eur Heart J Qual Care Clin Outcomes. 2025 Jan 2;11(7):919–33. doi: 10.1093/ehjqcco/qcae117 (PMC12587277; doi:10.1093/ehjqcco/qcae117)
Supplement: qcae117_Supplemental_Files [file qcae117_supplemental_files.zip]

Archive with 2 entries (2 files):
- AGREE scores.docx
- AGREE scores.pdf
